# Supplementary material for: Synthesis, Structure–Activity Relationships, and Antiviral Profiling of 1-Heteroaryl-2-Alkoxyphenyl Analogs as Inhibitors of SARS-CoV-2 Replication
Source: Molecules. 2022 Feb 4;27(3):1052. doi: 10.3390/molecules27031052 (PMC8840742; doi:10.3390/molecules27031052)
Supplement: Supplementary file 1 [file molecules-27-01052-s001.zip]

Archive with 1 entries (1 files):
- molecules-1540527-supplementary.pdf
